# Supplementary material for: Chloroform associated with bone mineral density and bone mineral content in adults: A population-based cross-sectional research
Source: PLoS One. 2024 Mar 1;19(3):e0290132. doi: 10.1371/journal.pone.0290132 (PMC10906833; doi:10.1371/journal.pone.0290132)
Supplement: S1 Table — Means with standard deviation (SD) were used for continuous characteristic variables and categorical variables were expressed as frequencies. Differences in categorical variables between exposed groups were analyzed by Kruskal Wallis test or Mann Whitney test. Spearman correlation analysis was used to analyze the differences of continuous variables between groups. (XLSX) [file pone.0290132.s001.xlsx]

## Sheet: Sheet1
S1 Table: Related demographic characteristics of participants included in NHANES from 2009 to 2010 and 2013 to 2014 and 2017-2020
Characteristic		T1 (chloroform)	T2 (chloroform)	T3 (chloroform)	total	P value
Sex	Male	433	421	411	1265	0.479
	Female	417	426	445	1288
Age (years)		45.2±17.5	51.7±16.1	49.6±16.2	48.8±16.8	<0.001
Ancestry	Mexican American	208	131	121	460	<0.001
	Other Hispanic	78	95	126	299
	Non-Hispanic White	397	318	294	1009
	Non-Hispanic Black	105	195	226	526
	Other Race - Including Multi-Racial	62	108	89	259
Weight(kg)		78.6±18.2	79.9±18.4	78.3±17.9	78.9±18.1	0.133
Standing Height(cm)		167.8±10.0	167.2±9.9	166.8±10.5	167.3±10.1	0.052
BMI (kg/m2)		27.9±5.8	28.5±5.8	28.1±5.7	28.2±5.8	0.039
Waistline(cm)		95.9±14.7	98.1±14.2	96.1±14.2	96.7±14.4	0.002
Drinking alcohol	YES	492	461	483	1436	0.354
	NO	358	386	373	1117
	N/A	0	0	0	0
Smoking	YES	346	362	357	708	0.697
	NO	504	485	499	1488
	N/A	0	0	0	0
Hypertension	YES	254	323	312	577	<0.001
	NO	596	524	544	1664
	N/A	0	0	0	0
Diabetes	YES	35	35	27	97	0.48
	NO	815	812	829	2456
	N/A	0	0	0	0
Cardiovascular Diseases	YES	67	85	61	213	0.079
	NO	783	762	795	2340
	N/A	0	0	0	0
Arthritis	YES	174	229	215	618	0.014
	NO	674	617	641	1932
	N/A	2	1	0	3
COPD	YES	56	59	42	157	0.169
	NO	794	788	814	2396
	N/A	0	0	0	0
Osteoporosis	YES	20	30	23	73	0.648
	NO	827	814	829	2470
	N/A	3	3	4	10
Thyroid problems	YES	59	73	61	193	0.675
	NO	788	772	793	2353
	N/A	3	2	2	7
Means with standard deviation (SD) were used for continuous characteristic variables and categorical variables were expressed as frequencies. Differences in categorical variables between exposed groups were analyzed by Kruskal Wallis test or Mann Whitney test. Spearman correlation analysis was used to analyze the differences of continuous variables between groups.
