# Supplementary material for: Chloroform associated with bone mineral density and bone mineral content in adults: A population-based cross-sectional research
Source: PLoS One. 2024 Mar 1;19(3):e0290132. doi: 10.1371/journal.pone.0290132 (PMC10906833; doi:10.1371/journal.pone.0290132)
Supplement: S2 Table — Data are expressed as means (standard deviation, SD). BMC, bone mineral content, BMD, bone mineral density, Area (cm2), BMC (g), BMD (g/cm2). (XLSX) [file pone.0290132.s002.xlsx]

## Sheet: S2
S2 Table: Blood chloroform and area, BMC, and BMD based on chloroform tristimulus
	T1(Chloroform)	T2(Chloroform)	T3(Chloroform)	P value
Total femur BMD	0.98±0.16	0.97±0.16	0.97±0.15	0.196
Total femur BMC	36.55±9.85	35.95±9.39	35.56±9.19	0.031
Femoral neck BMD	0.85±0.15	0.82±0.15	0.83±0.16	0.063
Femoral neck BMC	4.44±0.99	4.31±0.95	4.30±0.96	0.004
Trochanter BMD	0.74±0.14	0.73±0.13	0.73±0.13	0.106
Trochanter BMC	8.68±2.69	8.57±2.39	8.54±2.40	0.253
Intertrochanter BMD	1.16±0.19	1.15±0.18	1.16±0.18	0.705
Intertrochanter BMC	23.44±6.58	23.07±6.46	22.72±6.22	0.021
Wards triangle BMD	0.71±0.20	0.67±0.20	0.69±0.20	0.015
Wards triangle BMC	0.84±0.27	0.79±0.26	0.81±0.25	0.006
Total spine BMD	1.04±0.15	1.03±0.16	1.03±0.15	0.228
Total spine BMC	63.90±14.90	63.43±15.40	62.48±14.97	0.053
L1 BMD	0.96±0.16	0.97±0.17	0.96±0.15	0.813
L1 BMC	13.01±3.43	13.22±3.52	12.96±3.33	0.751
L2 BMD	1.04±0.16	1.03±0.17	1.03±0.16	0.168
L2 BMC	15.23±3.72	15.12±3.73	14.87±3.69	0.042
L3 BMD	1.06±0.16	1.06±0.17	1.06±0.16	0.327
L3 BMC	16.99±4.04	16.90±3.99	16.66±3.95	0.082
L4 BMD	1.07±0.16	1.06±0.17	1.05±0.16	0.066
L4 BMC	18.84±4.48	18.47±4.45	18.25±4.34	0.006
Data are expressed as means (standard deviation, SD). BMC (g), BMD (g/cm2)
